# Supplementary material for: Reactive Oxygen Species (ROS) Drive Osteocyte Dysfunction in Diabetic Osteoporosis by Impairing Autophagy and Triggering Apoptosis
Source: Antioxidants (Basel). 2025 Oct 30;14(11):1306. doi: 10.3390/antiox14111306 (PMC12649596; doi:10.3390/antiox14111306)
Supplement: Supplementary file 1 [file antioxidants-14-01306-s001.zip]

Archive with 1 entries (1 files):
- antioxidants-3823597-supplementary.pdf
